# Supplementary material for: Prognostic Relevance of Tumor-Infiltrating Immune Cells in Cervix Squamous Cell Carcinoma
Source: Cancers (Basel). 2023 Oct 12;15(20):4952. doi: 10.3390/cancers15204952 (PMC10605287; doi:10.3390/cancers15204952)
Supplement: Supplementary file 1 [file cancers-15-04952-s001.zip]

Archive with 1 entries (1 files):
- cancers-2548203-supplementary.pdf
